# Supplementary material for: Synthesis of Multiple Emission Carbon Dots from Dihydroxybenzoic Acid via Decarboxylation Process
Source: Nanomaterials (Basel). 2023 Jul 13;13(14):2062. doi: 10.3390/nano13142062 (PMC10383124; doi:10.3390/nano13142062)
Supplement: Supplementary file 1 [file nanomaterials-13-02062-s001.zip]

Archive with 1 entries (1 files):
- nanomaterials-2478704-supplementary.pdf
